# Supplementary material for: Space Human–Robot Interaction with Gaze Tracking Based on Attention Mechanism
Source: Biomimetics (Basel). 2026 Feb 2;11(2):103. doi: 10.3390/biomimetics11020103 (PMC12938590; doi:10.3390/biomimetics11020103)
Supplement: Supplementary file 1 [file biomimetics-11-00103-s001.zip]

Archive with 1 entries (1 files):
- biomimetics-4110561-supplementary.mp4
